# Supplementary material for: Study of Shape Memory and Tensile Property of 3D Printed Sinusoidal Sample/Nylon Composite Focused on Various Thicknesses and Shape Memory Cycles
Source: Polymers (Basel). 2020 Jul 18;12(7):1600. doi: 10.3390/polym12071600 (PMC7407239; doi:10.3390/polym12071600)
Supplement: Supplementary file 1 [file polymers-12-01600-s001.zip]

Archive with 6 entries (6 files):
- 0.2SMNF.wmv
- 0.4SMNF.mp4
- 0.6SMNF.mp4
- 0.8SMNF.mp4
- 1.0SMNF.mp4
- 200625 [polymers] Supplementary materials.pdf
